# Supplementary material for: Differential Effects of Resistance- and Endurance-Based Exercise Programs on Muscular Fitness, Body Composition, and Cardiovascular Variables in Young Adult Women: Contextualizing the Efficacy of Self-Selected Exercise Modalities
Source: Medicina (Kaunas). 2021 Jun 25;57(7):654. doi: 10.3390/medicina57070654 (PMC8304697; doi:10.3390/medicina57070654)
Supplement: Supplementary file 1 [file medicina-57-00654-s001.zip]

Archive with 1 entries (1 files):
- medicina-1245575-supplementary.pdf
